# Supplementary material for: Obstacles to the reuse of study metadata in ClinicalTrials.gov
Source: Sci Data. 2020 Dec 18;7:443. doi: 10.1038/s41597-020-00780-z (PMC7749162; doi:10.1038/s41597-020-00780-z)
Supplement: Supplementary file 1 — Supplementary Material [file 41597_2020_780_MOESM1_ESM.xlsx]

## Sheet: Title
Supplementary Table 1
Supplementary Table 1 for "Obstacles to the Reuse of Study Metadata in ClinicalTrials.gov" by Laura Miron, Rafael Goncalves, and Mark Musen
Mapping of element names, element types, and whether elements are required in ClinicalTrials.gov data dictionaries, the ClinicalTrials.gov XML schema declaration for records (public.XSD), the Protocol Registration System (PRS), FDAAA801, and the WHO required data elements for clinical trial registrations.
Column and Value Definitions
Column Heading	Explanation
CT.gov Data Dictionary Element Name	Name of an element/field according to the ClinicalTrials.gov data dictionaries (https://prsinfo.clinicaltrials.gov/definitions.html) and (https://prsinfo.clinicaltrials.gov/expanded_access_definitions.html)
Required for CT.gov for Interventional Records?	"Required" if the element is required for interventional records according to the data dictionary, "CR" if the element is conditionally required, "Jan 2017" if the element is required for studies starting on or after January 18, 2017, the effective date of the FDAAA801 Final Rule, "-" indicates if this element is not applicable to interventional records (only observational or expanded access)
Required for CT.gov for Observational Records?	"Required" if the element is required for observational records according to the data dictionary, "CR" if the element is conditionally required, "Jan 2017" if the element is required for studies starting on or after January 18, 2017, the effective date of the FDAAA801 Final Rule, "-" indicates if this element is not applicable to observational records (only interventional or expanded access)
Required in CT.gov for Expanded Access Records?	"Required" if the element is required for expanded access records according to the data dictionary, "CR" if the element is conditionally required, "Jan 2017" if the element is required for studies starting on or after January 18, 2017, the effective date of the FDAAA801 Final Rule, "-" indicates if this element is not applicable to observational records (only interventional or expanded access)
CT.gov XSD Element Definition	abbreviated xpath to the corresponding element in the ClinicalTrials.gov XSD (public.XSD). The full xpath includes 'clinical_study/' as a prefix to every element. (There is a single top-level element called "clinical_study" for all other elements.)
PRS Element Name	Name of the corresponding entry field in the PRS system
FDAAA801 Final Rule FIeld Name	Name of the corresponding required field in the FDAAA801 Final Rule (https://www.federalregister.gov/documents/2016/09/21/2016-22129/clinical-trials-registration-and-results-information-submission). This column contains many empty values where elements in ClinicalTrials.gov do not correspond to a field required by the FDA
WHO Field Name	Name of the corresponding field required by the WHO Trial Registration Data Set (v 1.3.1) (https://prsinfo.clinicaltrials.gov/trainTrainer/WHO-ICMJE-ClinTrialsgov-Cross-Ref.pdf)

## Sheet: Sheet1
CT.gov Data Dictionary Section	CT.gov Data Dictionary Element Name	CT.gov Data Dictionary Element Type	Required for CT.gov Interventional Records?	Required for CT.gov Observational Records?	Required for CT.gov Expanded Access Records?	CT.gov XSD Element Definition	Required in XSD?	Type in XSD	PRS Element Name	PRS Entry Type	FDAAA801 Final Rule Field Name	WHO Field Name
1. Study Identification	Unique Protocol Identification Number	Data	Required	Required	Required	id_info/nct_id	Yes	text	-	Automatically assigned when registration is accepted	(iv-A) Unique Protocol Identification Number	1. Primary Registry and Trial Identifying Number
	Brief Title	Data	Required	Required	Required	brief_title	Yes	text	Brief Title	text	(i-A) Brief Title	9. Public Title
	Acronym	Data	CR	CR	CR	acronym	No	text	Acronym	text
	Official Title	Data	Jan 2017	Jan 2017	Jan 2017	official_title	No	text	Official Title	text	(i-B) Official Title	10. Scientific Title
	Secondary IDs	Data	CR	CR	CR	id_info/org_study_id	No	text	Secondary IDs	text, links provided to lookup grant/contract award numbers	(iv-B) Secondary ID	3. Secondary Identifying Numbers
	Secondary ID Type	Data	CR	CR	CR	**missing			Secondary ID Type	Radio buttons (enumerated)
	Description	Data	CR	CR	CR	**missing			Issuing Organization	text
	Study Type	Data	Required	Required	Required	study_type	Yes	study_type_enum	Study Type	Radio buttons (enumerated)	(i-G) Study Type
	Expanded Access Type	Data	-	-	CR	expanded_access_info/ [expanded_access_type_individual, expanded_access_type_intermediate, expanded_access_type_treatment]	No	yes_no_enum		Checkbox multi-select (enumerated)
2. Study Status	Record Verification Date	Data	Required	Required	Required	verification_date	No	variable_date_type	Record Verification Date	Automatically assigned when registration is accepted	(iv-E) Record Verfication Date	2. Date of Registration in Primary Registry
	Overall Recruitment Status	Data	Required	Required	-	overall_status	Yes	overall_status_enum	Overall Recruitment Status	Dropdown select (enumerated)	(ii-E) Overall Recruitment Status	18. Recruitment Status
	Why Study Stopped	Data	Jan 2017	Jan 2017	-	why_stopped	No	text	Why Study Stopped	text	(ii-F) Why Study Stopped
	Study Start Date	Data	Jan 2017	Jan 2017	-	start_date	No	variable_date_struct	Study Start Date	Dropdown select "Month", type-validated field "Day", type-validated field "Year", dropdown select "Type" (Actual, Anticipated)	(i-S) Study Start Date	16. Date of First Enrollment
	Primary Completion Date	Data	Required	Required	-	primary_completion_date	No	variable_date_struct	Primary Completion Date	Dropdown select "Month", type-validated field "Day", type-validated field "Year", dropdown select "Type" (Actual, Anticipated)	(i-T) Primary Completion Date
	Study Completion Date	Data	Jan 2017	Jan 2017	-	completion_date	No	variable_date_struct	Study Completion Date	Dropdown select "Month", type-validated field "Day", type-validated field "Year", dropdown select "Type" (Actual, Anticipated)	(i-U) Study Completion Date	22. Completion Date
	Expanded Access Status	Data	-	-	Required	overall_status	Yes	overall_status_enum
3. Sponsors / Collaborators	Responsible Party, by Official Title	Data	Required	Required	Required	responsible_party/responsible_party_type	No	responsible_party_type_enum	Responsible Party	Dropdown (enumerated)	(iii-B) Responsible Party, by Official Title
	Investigator Information	Group Heading	CR	CR	CR						(iii-B) Responsible Party, by Official Title
	Investigator Name	Data	CR	CR	CR	responsible_party/investigator_full_name	No	text	Investigator Name [Username]	Linked to user information in sponsoring organization's PRS environment	(iii-B) Responsible Party, by Official Title
	Investigator Official Title	Data	CR	CR	CR	responsible_party/investigator_title	No	text	Investigator Official Title	text	(iii-B) Responsible Party, by Official Title
	Investigator Affliation	Data	CR	CR	CR	responsible_party/investigator_affiliation	No	text	Investigator Affliation	text	(iii-B) Responsible Party, by Official Title
	Name of the Sponsor	Data	Required	Required	Required	sponsors/lead_sponsor	Yes	text	Sponsor	text	(iii-A) Name of the Sponsor	4. Source(s) of Monetary or Material Support, 5. Primary Sponsor
	Collaborators	Data	Optional	Optional	Optional	sponsors/collaborator	No	text	Collaborators	text	(iii-A) Name of the Sponsor	4. Source(s) of Monetary or Material Support, 6. Secondary Sponsor(s)
4. Oversight	Studies a U.S. FDA-regulated Drug Product	Data	Jan 2017	Optional	-	oversight_info/is_fda_regulated_drug	No	yes_no_enum	U.S. FDA-regulated Drug	Dropdown yes/no (Boolean)	(i-O) Studies a U.S. FDA-regulated Drug Product
	Studies a U.S. FDA-regulated Device Product	Data	Jan 2017	Optional	-	oversight_info/is_fda_regulated_device	No	yes_no_enum	U.S. FDA-regulated Device	Dropdown yes/no (Boolean)	(i-N) Studies a U.S. FDA-regulated Device Product
	Device Product Not Approved or Cleared by U.S. FDA	Data	Jan 2017	Optional	-	oversight_info/is_unapproved_device	No	yes_no_enum	Unapproved/Uncleared Device	Dropdown yes/no (Boolean)	(i-P) Device Product Not approved or Cleared by U.S. FDA
	Post Prior to U.S. FDA Approval or Clearance	Data	Optional	Optional	-	**missing	No		Post Prior to Approval/Clearance	Dropdown yes/no (Boolean)	(i-Q) Post Prior to U.S. FDA Approval or Clearance
	Pediatric Postmarket Surveillance of a Device Product	Data	CR	Optional	-	oversight_info/is_ppsd	No	yes_no_enum	Pediatric Postmarket Surveillance	Dropdown yes/no (Boolean)	(i-H) Pediatric Postmarket Surveillance of a Device Product
	Investigational New Drug Application (IND)/ Investigational Device Exemption (IDE) Information	Group Heading	Required	Optional
	U.S. Food and Drug Administration IND or IDE	Data	Required	Optional	Required	**Will not be made public, for administrative purposes only	No		U.S. FDA IND/IDE	Dropdown yes/no (Boolean)	(iv-C) U.S. Food and Drug Administration IND or IDE Number
	FDA Center	Data	CR	Optional	CR	**Will not be made public, for administrative purposes only	No		FDA Center	Dropdown (enumerated)
	IND/IDE Number	Data	CR	Optional	CR	**Will not be made public, for administrative purposes only	No		IND/IDE Number	text	(iv-C) U.S. Food and Drug Administration IND or IDE Number
	IND Serial Number	Data	CR	Optional	CR	**Will not be made public, for administrative purposes only	No			validated 4-digit number
	Availability of Expanded Access	Data	CR	Optional	-	has_expanded_access	No			Dropdown yes/no (Boolean)	(ii-H) Availability of Expanded Access
	Expanded Access Record NCT Number	Data	CR	Optional	-	**missing				validated NCT number	(ii-H) Availability of Expanded Access
	Product Manufactured in and Exported from the U.S.	Data	CR	CR	-	oversight_info/is_us_export	No	yes_no_enum		Dropdown yes/no (Boolean)	(i-R) Product Manufactured in and Exported from the U.S.
	Human Subjects Review	Group Heading	Required	Required	-	**Will not be made public, for administrative purposes only	-
	Human Subjects Protection Review Board Status	Data	Required	Required	-	**Will not be made public, for administrative purposes only	-		Board Status	Dropdown (enumerated)	(iv-D) Human Subjects Protection Review Board Status	21. Ethics Review
	Board Approval Number	Data	CR	CR	-	**Will not be made public, for administrative purposes only	-		Approval Number	text
	Board Name	Data	CR	CR	-	**Will not be made public, for administrative purposes only	-		Board Name	text
	Board Affiliation	Data	CR	CR	-	**Will not be made public, for administrative purposes only	-		Board Affiliation	text
	Board Contact	Data	CR	CR	-	**Will not be made public, for administrative purposes only	-		Board Contact	text: Phone, Extension, Email, Address
	Data Monitoring Committee	Data	Optional	Optional	-	oversight_info/has_dmc	No	yes_no_enum	Data Monitoring Committee	Dropdown yes/no (Boolean)
	FDA Regulated Intervention	Data	Optional	Optional	-	**deprecated, removed from XSD in 01/11/2017	-		FDA Regulated Intervention	Dropdown yes/no (Boolean)
	Section 801 Clinical Trial	Data	Optional	Optional	-	**deprecated, removed from XSD in 01/11/2017	-		Section 801 Clinical Trial	Dropdown yes/no (Boolean)
5. Study Description	Brief Summary	Data	Required	Required	Required	brief_summary	No	text	Brief Summary	text	(i-C) Brief Summary
	Detailed Description	Data	Optional	Optional	Optional	detailed_description	No	text	Detailed Description	text
6. Conditions and Keywords	Primary Disease or Condition Being Studied in the Trial, or the Focus of the Study	Data	Required	Required	CR	condition	No	text	Conditions or Focus of Study	text, MeSH suggestions populate as the user types	(i-I) Primary Disease or Condition Being Studied in the Trial, or the Focus of the Study	12. Health Condition(s) or Problem(s) Studied
	Keywords	Data	Optional	Optional	Optional	keyword	No	text	Keywords	text
7. Study Design	Interventional Study Design	Group Heading	Required	-	-						(i-E) Study Design
	Primary Purpose	Data	Jan 2017	-	-	study_design_info/primary_purpose		text	Primary Purpose	Dropdown (enumerated)	(i-D) Primary purpose	15. Study Type - Study Type, Allocation, Masking, Interventional Study Model, Primary Purpose, Study Phase
	Study Phase	Data	Required	-	-	phase	No	phase_enum	Study Phase	Dropdown (enumerated)	(i-F) Study Phase	15. Study Type - Study Type, Allocation, Masking, Interventional Study Model, Primary Purpose, Study Phase
	Interventional Study Model	Data	Jan 2017	-	-	study_design_info/intervention_model	No	text	Interventional Study Model	Dropdown (enumerated)	(i-E) Study Design	15. Study Type - Study Type, Allocation, Masking, Interventional Study Model, Primary Purpose, Study Phase
	Model Description	Data	Optional	-	-	study_design_info/interventional_model_description	No	text	Model Description	text
	Number of Arms	Data	Jan 2017	-	-	number_of_arms	No	integer	Number of Arms	integer	(i-E) Study Design
	Masking	Data	Jan 2017	-	-	study_design_info/masking	No	text	Masking	Checkbox multi-select (enumerated)	(i-E) Study Design	15. Study Type - Study Type, Allocation, Masking, Interventional Study Model, Primary Purpose, Study Phase
	Masking Description	Data	Optional	-	-	study_design_info/masking_description	No	text	Masking Description	text		15. Study Type - Study Type, Allocation, Masking, Interventional Study Model, Primary Purpose, Study Phase
	Allocation	Data	Jan 2017	-	-	study_design_info/allocation	No	text	Allocation	Dropdown (enumerated)	(i-E) Study Design	15. Study Type - Study Type, Allocation, Masking, Interventional Study Model, Primary Purpose, Study Phase
	Enrollment	Data	Jan 2017	-	-	enrollment	No	integer	Enrollment	Integer "Number of Participants", Dropdown "Type" (Anticipated, Actual)	(i-V) Enrollment	17. Sample Size
	Observational Study Design	Group Heading	-	Required	-
	Observational Study Model	Data	-	Required	-	study_design_info/observational_model	No	text	Observational Study Model	Dropdown (enumerated)
	Time Perspective	Data	-	Required	-	time_perspective	No	text	Time Perspective	Dropdown (enumerated)
	Biospecimen Retention	Data	-	Optional	-	biospec_retention	No	biospec_retention_enum	Biospecimen Retention	Dropdown (enumerated)
	Biospecimen Description	Data	-	Optional	-	biospec_descr	No	text	Biospecimen Description	text
	Enrollment	Data	-	Required	-	enrollment	No	integer	Enrollment	Integer "Number of Subjects", Dropdown "Type" (Anticipated, Actual)
	Target Follow-Up Duration	Data	-	Required	-	target_duration	No	text		Dropdown select "Month", type-validated field "Day", type-validated field "Year", dropdown select "Type" (Actual, Anticipated)
	Number of Groups/Cohorts	Data	-	Required	-	number_of_groups	No	integer		Integer
8. Arms, Groups, and Interventions	Arm Information	Group Heading	Required	-	-	arm_group	No	struct	Arms		(i-E) Study Design
	Arm Title	Data	Required	-	-	arm_group/arm_group_label	No	text	Arm Title	text	(i-E) Study Design	13. Intervention(s); should include: intervention_type, intervention name(s), intervention description, Arm or Group/Interventional Cross-Reference, Arm Title, Arm Type, Arm Description
	Arm Type	Data	Required	-	-	arm_group/arm_group_type	No	text	Arm Type	Dropdown (enumerated)	(i-E) Study Design	13. Intervention(s); should include: intervention_type, intervention name(s), intervention description, Arm or Group/Interventional Cross-Reference, Arm Title, Arm Type, Arm Description
	Arm Description	Data	CR	-	-	arm_group/description	No	text	Arm Description	text	(i-E) Study Design	13. Intervention(s); should include: intervention_type, intervention name(s), intervention description, Arm or Group/Interventional Cross-Reference, Arm Title, Arm Type, Arm Description
	Group/Cohort Information	Group Heading	-	Required	-	arm_group	No	struct	Groups
	Group/Cohort Label	Data	-	Required	-	arm_group/arm_group_label	No	text	Group/Cohort Label	text		13. Intervention(s); should include: intervention_type, intervention name(s), intervention description, Arm or Group/Interventional Cross-Reference, Arm Title, Arm Type, Arm Description
	Group/Cohort Description	Data	-	CR	-	arm_group/description	No	text	Group/Cohort Description	text		13. Intervention(s); should include: intervention_type, intervention name(s), intervention description, Arm or Group/Interventional Cross-Reference, Arm Title, Arm Type, Arm Description
	Interventions	Group Heading	Required	CR (Observational studies may list no interventions if there are none)	Required	intervention	No	struct	Interventions
	Intervention Type	Data	Required	CR	Required	intervention/intervention_type	No	intervention_type_enum	Intervention Type	Dropdown (enumerated)	(i-M) Intervention Type	13. Intervention(s); should include: intervention_type, intervention name(s), intervention description, Arm or Group/Interventional Cross-Reference, Arm Title, Arm Type, Arm Description
	Intervention Names	Data	Required	CR	Required	intervention/intervention_name	No	text	Intervention Name	text, adaptive suggestions	(i-J) Intervention Names	13. Intervention(s); should include: intervention_type, intervention name(s), intervention description, Arm or Group/Interventional Cross-Reference, Arm Title, Arm Type, Arm Description
	Other Intervention Names	Data	CR	CR	CR	intervention/other_name	No	text	Other Intervention Names	text	(i-K) Other Intervention Names	13. Intervention(s); should include: intervention_type, intervention name(s), intervention description, Arm or Group/Interventional Cross-Reference, Arm Title, Arm Type, Arm Description
	Intervention Description	Data	Jan 2017	Jan 2017	CR	intervention/description	No	text	Intervention Description	text	(i-L) Intervention Description	13. Intervention(s); should include: intervention_type, intervention name(s), intervention description, Arm or Group/Interventional Cross-Reference, Arm Title, Arm Type, Arm Description
	Arm or Group/Interventional Cross-Reference	Data	Required	Required	-	intervention/arm_group_label	No	text	Cross-reference	User specifies matches between previously specified arms and interventions via checkboxes	(i-E) Study Design	13. Intervention(s); should include: intervention_type, intervention name(s), intervention description, Arm or Group/Interventional Cross-Reference, Arm Title, Arm Type, Arm Description
9. Outcome Measures	Primary Outcome Measure Information	Group Heading	Required	Required	-	primary_outcome	No	struct		"Copy Outcome" button	(i-W) Primary Outcome Measures	19. Primary Outcome(s) - Primary Outcome Measure Information - Title, Description, Time Frame
	Title	Data	Required	Required	-	primary_outcome/measure	No	text	Title	text	(i-W) Primary Outcome Measures	19. Primary Outcome(s) - Primary Outcome Measure Information - Title, Description, Time Frame
	Description	Data	CR	CR	-	primary_outcome/description	No	text	Description	text	(i-W) Primary Outcome Measures	19. Primary Outcome(s) - Primary Outcome Measure Information - Title, Description, Time Frame
	Time Frame	Data	Required	Required	-	primary_outcome/time_frame	No	text	Time Frame	text	(i-W) Primary Outcome Measures	19. Primary Outcome(s) - Primary Outcome Measure Information - Title, Description, Time Frame
	Secondary Outcome Measure Information	Group Heading	CR	CR	-	secondary_outcome	No	struct			(i-X) Secondary Outcome Measures	20. Key Secondary Outcome(s) - ""
	Title	Data	Required	Required	-	secondary_outcome/measure	No	text	Title	text	(i-X) Secondary Outcome Measures	20. Key Secondary Outcome(s) - ""
	Description	Data	CR	CR	-	secondary_outcome/description	No	text	Description	text	(i-X) Secondary Outcome Measures	20. Key Secondary Outcome(s) - ""
	Time Frame	Data	Required	Required	-	secondary_outcome/time_frame	No	text	Time Frame	text	(i-X) Secondary Outcome Measures	20. Key Secondary Outcome(s) - ""
	Other Pre-specified Outcome Measures	Group Heading	Optional	Optional	-	other_outcome	No	struct
	Title	Data	CR	Required	-	other_outcome/measure	No	text	Title	text
	Description	Data	CR	CR	-	other_outcome/description	No	text	Description	text
	Time Frame	Data	CR	Required	-	other_outcome/time_frame	No	text	Time Frame	text
10. Eligibility	Sex/Gender	Group Heading	Required	Required	CR						(ii-B) Sex/Gender	14. Key Inclusion and Exclusion Criteria
	Sex	Data	Required	Required	CR	eligibility/gender	No	gender_enum	Sex	Dropdown (enumerated)	(ii-B) Sex/Gender	14. Key Inclusion and Exclusion Criteria
	Gender Based	Data	CR	CR	CR	eligibility/gender_based	No	yes_no_enum	Gender Based	Dropdown yes/no (Boolean)	(ii-B) Sex/Gender	14. Key Inclusion and Exclusion Criteria
	Gender Eligibility Description	Data	CR	CR	CR	eligibility/gender_description	No	text	Gender Eligibility Description	text	(ii-B) Sex/Gender	14. Key Inclusion and Exclusion Criteria
	Age Limits	Group Heading	Required	Required	CR							14. Key Inclusion and Exclusion Criteria
	Minimum Age	Data	Required	Required	CR	eligibility/minimum_age	Yes	age_pattern	Minimum	integer	(ii-C) Age Limits	14. Key Inclusion and Exclusion Criteria
	Maximum Age	Data	Required	Required	CR	eligibility/maximum_age	Yes	age_pattern	Maximum	integer	(ii-C) Age Limits	14. Key Inclusion and Exclusion Criteria
	Accepts Healthy Volunteers	Data	Jan 2017	Optional	-	eligibility/healthy_volunteers	No	text	Accepts Healthy Volunteers	Dropdown yes/no (Boolean)	(ii-D) Accepts Healthy Volunteers	14. Key Inclusion and Exclusion Criteria
	Eligibility Criteria	Data	Required	Required	CR	eligibility/criteria	No	textblock_struct	Eligibility Criteria	text with prepopulated suggested headers	(ii-A) Eligibility Criteria	14. Key Inclusion and Exclusion Criteria
	Study Population Description	Data	-	Required	-	eligibility/study_pop	No	textblock_struct	Study Population Description	text		14. Key Inclusion and Exclusion Criteria
	Sampling Method	Data	-	Required	-	eligibility/sampling_method	No	sampling_method_enum	Samping method	Dropdown (enumerated)		14. Key Inclusion and Exclusion Criteria
11. Contacts, Locations, and Investigator Information	Central Contact Person	Group Heading	Required, or Facility Contact required	Required, or Facility Contact required	Required	overall_contact	No	struct	Central Contact Person		(iii-C) Facility Information	7. Contact for Public Queries
	First Name	Data	Optional	Optional	Optional	overall_contact/first_name	No	text	First Name	text	(iii-C) Facility Information	7. Contact for Public Queries
	Middle Initial	Data	Optional	Optional	Optional	overall_contact/middle_name	No	text	MI	text	(iii-C) Facility Information	7. Contact for Public Queries
	Last Name or Official Title	Data	Required	Required	Required	overall_contact/last_name	No	text	Last Name	text	(iii-C) Facility Information	7. Contact for Public Queries
	Degree	Data	Optional	Optional	Optional	overall_contact/degrees	No	text	Degree	text	(iii-C) Facility Information	7. Contact for Public Queries
	Phone	Data	Required	Required	Required	overall_contact/phone	No	text	Phone	text	(iii-C) Facility Information	7. Contact for Public Queries
	Ext	Data	Optional	Optional	Optional	overall_contact/phone_ext	No	text	Ext	text	(iii-C) Facility Information	7. Contact for Public Queries
	Email	Data	Required	Required	Required	overall_contact/email	No	text	Email	text	(iii-C) Facility Information	7. Contact for Public Queries
	Central Contact Backup	Group Heading	Optional	Optional	Optional	overall_contact_backup	No	struct	Central Contact Backup
	First Name	Data	Optional	Optional	Optional	overall_contact_backup/first_name	No	text	First Name	text
	Middle Initial	Data	Optional	Optional	Optional	overall_contact_backup/middle_name	No	text	MI	text
	Last Name or Official Title	Data	Optional	Optional	Optional	overall_contact_backup/last_name	No	text	Last Name	text
	Degree	Data	Optional	Optional	Optional	overall_contact_backup/degrees	No	text	Degree	text
	Phone	Data	Optional	Optional	Optional	overall_contact_backup/phone	No	text	Phone	text
	Ext	Data	Optional	Optional	Optional	overall_contact_backup/phone_ext	No	text	Ext	text
	Email	Data	Optional	Optional	Optional	overall_contact_backup/email	No	text	Email	text
	Overall Study Officials	Group Heading	Optional	Optional	Optional	overall_official	No	struct	Overall Study Officials			8. Contact for Scientific Queries
	First Name	Data	Optional	Optional	Optional	overall_official/first_name	No	text	First Name	text		8. Contact for Scientific Queries
	Middle Initial	Data	Optional	Optional	Optional	overall_official/middle_name	No	text	MI	text		8. Contact for Scientific Queries
	Last Name	Data	Optional	Optional	Optional	overall_official/last_name	No	text	Last Name	text		8. Contact for Scientific Queries
	Degree	Data	Optional	Optional	Optional	overall_official/degrees	No	text	Degree	text		8. Contact for Scientific Queries
	Organizational Affiliation	Data	Optional	Optional	Optional	overall_official/affiliation	No	text	Organizational Affiliation	text		8. Contact for Scientific Queries
	Official's Role	Data	Optional	Optional	Optional	overall_official/role	No	text	Official's Role	Dropdown (enumerated)		8. Contact for Scientific Queries
	Facility Information	Group Heading	Required	Required	Optional	location	No	struct	Location		(iii-C) Facility Information
	Facility Name	Data	Jan 2017	Jan 2017	Jan 2017	location/facility/name	No	text	Facility Name	text	(iii-C) Facility Information
	City	Data	Required	Required	Required	location/facility/address/city	No	text	City	text	(iii-C) Facility Information
	State/Province	Data	Required (US locations only)	Required (US locations only)	Required (US locations only)	location/facility/address/state	No	text	State/Province	validated state/province name	(iii-C) Facility Information
	ZIP/Postal Code	Data	Jan 2017 (US locations only)	Jan 2017 (US locations only)	Jan 2017 (US locations only)	location/facility/address/zip	No	text	ZIP/Postal Code	text	(iii-C) Facility Information
	Country	Data	Required	Required	Required	location/facility/address/country	No	text	Country	Dropdown (country)	(iii-C) Facility Information
	Individual Site Status	Data	Required	Required	-	location/status	No	recruitment_status_enum	Site Recruitment Status	Dropdown (enumerated)	(ii-G) Individual Site Status
	Facility Contact	Group Heading	Required, or Central Contact required	Required, or Central Contact required	Optional	location/contact	No	struct	Facility Contact		(iii-C) Facility Information
	First Name	Data	Optional	Optional	Optional	location/contact/first_name	No	text	First Name	text	(iii-C) Facility Information
	Middle Initial	Data	Optional	Optional	Optional	location/contact/middle_name	No	text	MI	text	(iii-C) Facility Information
	Last Name or Official Title	Data	Required	Required	Optional	location/contact/last_name	No	text	Last Name	text	(iii-C) Facility Information
	Degree	Data	Optional	Optional	Optional	location/contact/degrees	No	text	Degree	text	(iii-C) Facility Information
	Phone	Data	Required	Required	Optional	location/contact/phone	No	text	Phone	text	(iii-C) Facility Information
	Ext	Data	Optional	Optional	Optional	location/contact/phone_ext	No	text	Ext	text	(iii-C) Facility Information
	Email	Data	Required	Required	Optional	location/contact/email	No	text	Email	text	(iii-C) Facility Information
	Facility Contact Backup (same as other contacts)	Group Heading	Optional	Optional	Optional	location/contact_backup	No	struct	Facility Contact Backup
	First Name	Data	Optional	Optional	Optional	location/contact_backup/first_name	No	text	First Name	text
	Middle Initial	Data	Optional	Optional	Optional	location/contact_backup/middle_name	No	text	MI	text
	Last Name or Official Title	Data	Optional	Optional	Optional	location/contact_backup/last_name	No	text	Last Name	text
	Degree	Data	Optional	Optional	Optional	location/contact_backup/degrees	No	text	Degree	text
	Phone	Data	Optional	Optional	Optional	location/contact_backup/phone	No	text	Phone	text
	Ext	Data	Optional	Optional	Optional	location/contact_backup/phone_ext	No	text	Ext	text
	Email	Data	Optional	Optional	Optional	location/contact_backup/email	No	text	Email	text
	Investigators	Group Heading	Optional	Optional	Optional	location/investigator	No	struct	Investigators
	First Name	Data	Optional	Optional	Optional	location/investigator/first_name	No	text	First Name	text
	Middle Initial	Data	Optional	Optional	Optional	location/investigator/middle_name	No	text	MI	text
	Last Name	Data	Optional	Optional	Optional	location/investigator/last_name	No	text	Last Name	text
	Degree	Data	Optional	Optional	Optional	location/investigator/degrees	No	text	Degree	text
	Role	Data	Optional	Optional	Optional	location/investigator/affiliation	No	text	Role	Dropdown (enumerated)
12. IPD Sharing Statement	Plan to Share IPD	Group Heading	Optional	Optional	Optional	patient_data/sharing_ipd	No	text	Plan to Share IPD	Dropdown (enumerated)		24. IPD Sharing Statement
	IPD Sharing Plan Description	Data	Optional	Optional	Optional	patient_data/ipd_description	No	text	Plan Description	text		24. IPD Sharing Statement
	IPD Sharing Supporting Information Type	Data	Optional	Optional	Optional	patient_data/ipd_info_type	No	text	IPD Sharing: Supporting Information	Checkbox (enumerated multi-select)		24. IPD Sharing Statement
	IPD Sharing Time Frame	Data	Optional	Optional	Optional	patient_data/ipd_time_frame	No	text	IPD Sharing: Time Frame	text		24. IPD Sharing Statement
	IPD Sharing Access Criteria	Data	Optional	Optional	Optional	patient_data/ipd_access_criteria	No	text	IPD Sharing: Access Criteria	text		24. IPD Sharing Statement
	IPD Sharing URL	Data	Optional	Optional	Optional	patient_data/ipd_url	No	text	IPD Sharing: URL	text, prepopulated with "http://"		24. IPD Sharing Statement
13. References	Citations	Group Heading	Optional	Optional	Optional	reference	No	text	Citations
	PubMed Identifier	Data	Optional	Optional	Optional	reference/PMID	No	positiveInteger	PubMed ID	validated PubMed ID
	Citation	Data	Optional	Optional	Optional	reference/citation	No	text	Citation	automatically generated from PubMedID
	Results Reference	Data	Optional	Optional	Optional	results_reference	No	text	Results Reference	Dropdown yes/no (Boolean)
	Links	Group Heading	Optional	Optional	Optional	link	No	link_struct	Links
	URL	Data	Optional	Optional	Optional	link/url	No	text	URL	text, prepopulated with "http://"
	Description	Data	Optional	Optional	Optional	link/description	No	text	Description	text
	Available IPD and Supporting Information	Group Heading	Optional	Optional	Optional	study_docs	No	struct	Available IPD/Information
	Available IPD/Information Type	Data	Optional	Optional	Optional	study_docs/doc_type	No	text	Data/Information Type	Dropdown (enumerated)
	Available IPD/Information URL	Data	Optional	Optional	Optional	study_docs/doc_url	No	text	URL	text, prepopulated with "http://"
	Available IPD/Information Indentifier	Data	Optional	Optional	Optional	study_docs/doc_id	No	text	Identifierr	text
	Available IPD/Information Comments	Data	Optional	Optional	Optional	study_docs/doc_comment	No	text	Comments	text
												11. Countries of Recruitment
												23. Summary Results
